# Supplementary material for: A chromosome-level reference genome of the hazelnut, Corylus heterophylla Fisch
Source: Gigascience. 2021 Apr 19;10(4):giab027. doi: 10.1093/gigascience/giab027 (PMC8054262; doi:10.1093/gigascience/giab027)
Supplement: giab027_Supplemental_Figures_and_Tables [file giab027_supplemental_figures_and_tables.zip]

Archive with 2 entries (2 files):
- Supplementary figures.docx
- Supplementary tables.xls
