# Supplementary material for: A chromosome-level reference genome of the hazelnut, Corylus heterophylla Fisch
Source: Gigascience. 2021 Apr 19;10(4):giab027. doi: 10.1093/gigascience/giab027 (PMC8054262; doi:10.1093/gigascience/giab027)
Supplement: giab027_Supplemental_Figures_and_Tables [file giab027_supplemental_figures_and_tables.zip › Supplementary tables.xls]

## Sheet: Table1
Table 1a. Summary of illumina data for genome survey and genome polishing.
Library	Base number (Gb)	Coverage (x)	Q20 (%)	Q30(%)
350 bp	38.02	102.55	96.26	90.83
Note: The assembled genome size (370.75 Mb) was used in sequencing depth estimation.
Table 1b. Statistic of Nanopore long reads.
Platform	Fragment size	Read number	Base number (bp)	Coverage (x)	Read N50 (bp)	Average sub-read (bp)	Longest sub-read (bp)	Mean quality
Nanopore	>20 kb	2826131	64990904875	175.3	27173	22996	242468	8.87
Note: The assembled genome size (370.75 Mb) was used in sequencing depth estimation.
Table 1c. Distribution of length of Nanopore long reads.
Ranging of length (bp)	No. of reads	Total length (bp)	Percent	Average length (bp)
2000~5000	115457	406897914	0.0062	3524.23
5000~10000	233799	1726635944	0.0265	7385.12
10000~20000	1259057	19001214544	0.2923	15091.6
20000~30000	610916	14811321665	0.2278	24244.4
30000~40000	262321	9019411778	0.1387	34383.1
40000~50000	137961	6148243529	0.0946	44565.1
50000~60000	85328	4659750877	0.0716	54609.9
60000~70000	53877	3481132187	0.0535	64612.6
70000~80000	31390	2339599314	0.0359	74533.3
>=80000	36025	3396697123	0.0522	94287.2
Table 1d. Summary of pooled transcriptome data used for gene prediction.
Sample	Read pairs	Base number (bp)	Q20 (%)	Q30 (%)	GC (%)
T01	32427722	9662133274	97.91	94.63	48.5
Table 1e. Summary of HiC data for error correction and chromosome construction.
Library	Insert size(bp)	Read pairs	Base number (bp)	GC (%)	N (%)	Q20 (%)	Q30 (%)
H01	300-700	231314195	69112949990	40.01	0	100	92.04

## Sheet: Table2
Table 2 Valid interaction pairs of Hi-C sequencing data.
Library	Types	read pairs	Percent (%)
H01	Unique Paired Alignments	109306012	100
	Valid Interaction Pairs	63755940	58.33
	Dangling End Pairs	5013947	4.59
	Re-ligation Pairs	1120137	1.02
	Self-cycle Pairs	708023	0.65
	Dumped Pairs	10232591	9.36

## Sheet: Table3
Table 3a. Completeness analysis based on CEG database.
Categories	C. heterophylla
Numbera (458 of CEGs)	430
Percenta (%)	93.89
Numberb (248 of CEGs)	213
Percentb (%)	0.85895
Note：a. Number and percentage of 458 core eukaryotic genes (CEGs) included in the genome assembly. b. Number and percentage of 248 highly conserved CEGs included in the genome assembly.
Table 3b.Genome completeness assessment based on illumina sequencing reads.
Categories	Total reads	Mapped reads	Percent (%)
Illumina short reads	103392992	249050950	98.47

## Sheet: Table4
Table 4a. Summary of gene prediction resulted from different evidences.
Method	Software	Species	Gene number
Ab initio	Genscan	-	19754
	Augustus	-	23237
	GlimmerHMM	-	31019
	GeneID	-	32943
	SNAP	-	31924
Homology-based	GeMoMa	Arabidopsis thaliana	21926
		Betula pendula	24094
		Juglans regia	28097
		Ostrya chinensis	29667
RNAseq	TransDecoder	-	61864
	GeneMarkS-T	-	37700
	PASA	-	26005
Integration	EVM	-	27591
Table 4b. Gene function annotated by different databases.
Databases	Annotated number	Percent (%)
GO	14708	53.31
KEGG	8316	30.14
KOG	13823	50.1
TrEMBL	25312	91.74
nr	25342	91.85
All	25389	92.02
Table 4c. Non-coding RNA identification.
RNA classification	Number	Family
miRNA	92	22
rRNA	622	4
tRNA	617	24
